# Supplementary material for: Functional Similarities of Protein-Coding Genes in Topologically Associating Domains and Spatially-Proximate Genomic Regions
Source: Genes (Basel). 2022 Mar 8;13(3):480. doi: 10.3390/genes13030480 (PMC8951421; doi:10.3390/genes13030480)
Supplement: Supplementary file 1 [file genes-13-00480-s001.zip]

Archive with 1 entries (1 files):
- genes-1561827-supplementary.pdf
